# Supplementary material for: PauseNørd Pilot Study: Exploring the Implementation of Mini Movement Breaks in University Lectures
Source: Int J Environ Res Public Health. 2025 May 7;22(5):739. doi: 10.3390/ijerph22050739 (PMC12111276; doi:10.3390/ijerph22050739)
Supplement: Supplementary file 1 [file ijerph-22-00739-s001.zip]

Archive with 1 entries (1 files):
- ijerph-3481785-supplementary.pdf
